# Supplementary material for: Machine Learning Techniques Disclose the Combined Effect of Fermentation Conditions on Yeast Mixed-Culture Dynamics and Wine Quality
Source: Microorganisms. 2022 Jan 5;10(1):107. doi: 10.3390/microorganisms10010107 (PMC8781278; doi:10.3390/microorganisms10010107)
Supplement: Supplementary file 1 [file microorganisms-10-00107-s001.zip]

Archive with 5 entries (4 files):
- microorganisms-1508185-supplementary-update/
- microorganisms-1508185-supplementary-update/Figure S1.tif
- microorganisms-1508185-supplementary-update/Figure S2.tif
- microorganisms-1508185-supplementary-update/microorganisms-1508185-supplementary.docx
- microorganisms-1508185-supplementary-update/Table S1.xlsx
