# Supplementary material for: Machine Learning Techniques Disclose the Combined Effect of Fermentation Conditions on Yeast Mixed-Culture Dynamics and Wine Quality
Source: Microorganisms. 2022 Jan 5;10(1):107. doi: 10.3390/microorganisms10010107 (PMC8781278; doi:10.3390/microorganisms10010107)
Supplement: Supplementary file 1 [file microorganisms-10-00107-s001.zip › microorganisms-1508185-supplementary-update/Table S1.xlsx]

## Sheet: Table S1
Run	Sugar (g/L)	YAN (mg/L)	Temperature (ºC)	H. guilliermondii (CFU/mL)	R100 (h)	MFR (gCO2/h)	Ethanol (% v/v)	Acetic acid (g/L)	Ethyl acetate (mg/L)	Phenylethyl acetate (mg/L)	Isoamyl acetate (mg/L)	Glycerol (g/L)	2-Phenylethanol (mg/L)	1-propanol (mg/L)	1-butanol (mg/L)	Amyl alcohol (mg/L)	Isoamyl alcohol (mg/L)	Ethyl butanoate (mg/L)	Ethyl hexanoate (mg/L)	Ethyl octanoate (mg/L)	Ethyl decanoate (mg/L)	Ethyl dodecanoate (mg/L)
1	225	300	20	5 x 105	216	0.356	12.68	0.58	54.0143	0.393683	3.12954	6.77	9.54485	30.5623	20.9428	29.1445	118.463	0.307828	0.183864	0.515614	0.518406	0.1595
2	150	100	30	0	144	0.384	8.7	0.6	17.5482	0.15025	0.35592	7.065	8.41873	10.7762	56.1183	59.1076	239.278	0.0658687	0.143885	0.0777126	0.120898	0.114117
3	150	500	10	0	360	0.234	8.38	0.62	28.4001	0.112704	0.530431	3.61233	2.04983	30.518	12.461	16.1097	49.2142	0.169655	0.157763	0.197318	0.163397	0.117242
4	150	100	10	0	480	0.166	8.48	0.54	19.7664	0.103161	0.234969	4.785	4.44916	11.7201	22.8445	37.2684	126.249	0.0790652	0.14923	0.0985047	0.122082	0.114073
5	225	300	20	5 x 105	216	0.350667	12.87	0.48	49.9193	0.322112	2.49062	6.535	9.03569	30.887	17.8014	25.3873	102.086	0.300395	0.17955	0.440791	0.401299	0.144658
6	225	300	30	5 x 105	168	0.472	12.5	0.59	36.0213	0.198418	1.12393	6.75	7.75843	34.843	30.3767	29.5678	100.527	0.138396	0.151061	0.16896	0.211482	0.126319
7	300	500	10	1 x 106	1600*	0.125	17.24	1.01	73.0467	0.229533	1.69982	6.475	5.57043	30.0093	20.5242	25.0025	83.4484	0.365436	0.182212	0.186638	0.154574	0.126155
8	300	100	10	1 x 106	1896*	0.037	13.3	0.82	102.948	0.3999	0.380659	8.855	8.82257	8.79246	25.3925	35.5266	119.76	0.119456	0.151405	0.108229	0.12605	0.118125
9	150	100	30	1 x 106	192	0.342	8.42	0.47	105.564	5.26002	0.619447	7.08	6.73565	5.28312	67.4635	46.2736	155.242	0.0430964	0.142863	0.0824669	0.124959	0.117271
10	300	500	30	0	216*	0.354	13.2	0.95	31.8286	0.2635	0.649134	9.245	3.07759	32.4915	20.2492	18.36	48.5227	0.11843	0.153174	0.208699	0.262967	0.135834
11	300	300	20	5 x 105	720*	0.25	16.5	0.93	81.3383	0.200578	1.14954	8.98	5.04273	24.2205	21.5727	21.2332	89.3486	0.181657	0.164177	0.17451	0.200957	0.129159
12	225	300	20	0	216	0.377333	13.5	0.535	61.6814	0.28783	2.73944	6.14	8.1134	26.3526	23.1714	31.1099	122.632	0.26834	0.173155	0.441866	0.36517	0.140472
13	225	300	10	5 x 105	648	0.161333	13.2	0.5	76.8633	0.204169	2.21494	5.62	4.48932	32.1416	17.7539	24.8755	94.1755	0.343794	0.179394	0.439214	0.320382	0.137063
14	225	300	20	5 x 105	216	0.322667	12.89	0.53	80.7052	0.426105	1.587	5.815	4.80465	38.4011	19.4904	24.3931	84.9717	0.207331	0.172626	0.382514	0.398457	0.151489
15	225	300	20	1 x 106	216	0.349333	12.45	0.51	79.8709	0.827495	2.84373	5.64	6.61143	29.8584	19.0437	23.731	86.6916	0.304734	0.195541	0.601857	0.589632	0.18999
16	150	500	30	0	96	0.884	8.5	0.5	32.1324	0.254743	1.05192	7.305	6.20558	14.2015	48.3747	45.0169	157.28	0.0796304	0.150396	0.150801	0.15928	0.119015
17	150	500	30	1 x 106	96	0.914	8.5	0.45	61.3985	0.422772	0.852992	3.117	2.07362	32.7869	27.3358	24.8532	45.714	0.103149	0.157421	0.226771	0.222905	0.125436
18	150	500	10	1 x 106	576	0.176	8.7	0.5	95.7428	0.265437	0.697536	4.49	3.188	13.355	28.838	29.884	112.146	0.134989	0.154371	0.225125	0.190152	0.12282
19	225	300	20	5 x 105	216	0.338667	12.7	0.56	69.5186	0.540583	2.43662	5.23	5.67548	33.4366	18.5593	24.8414	89.5668	0.26497	0.185888	0.557265	0.55198	0.167836
20	225	300	20	5 x 105	216	0.3	12.4	0.52	61.3188	0.495185	1.81786	5.805	3.67792	35.6111	18.2787	22.3906	72.6004	0.219443	0.185359	0.498279	0.489559	0.158066
21	300	500	30	1 x 106	264*	0.367	13.68	0.48	69.6788	0.339811	1.38788	8.47798	5.65194	25.0943	40.2138	27.3423	93.2274	0.13382	0.152629	0.132483	0.178416	0.135079
22	150	300	20	5 x 105	312	0.324	8.5	0.34	15.8455	2.13729	0.962826	6.78333	6.11365	6.63533	31.2268	35.5061	141.557	0.0807577	0.153975	0.159948	0.192627	0.124636
23	300	100	10	0	1636*	0.092	15.5	0.85	35.3093	0.16447	0.427064	8.255	14.1899	12.2006	18.0121	36.9032	121.328	0.142133	0.154644	0.167009	0.174047	0.126164
24	300	100	30	1 x 106	984*	0.142	12.5	1.03	123.393	4.18819	0.436525	11.02	12.5568	5.12494	80.9317	44.6588	160.628	0.058701	0.141585	0.0810375	0.124464	0.11851
25	225	100	20	5 x 105	936	0.110667	12.57	0.44	94.0264	3.12057	0.546966	5.075	11.391	7.13766	45.3622	45.8611	173.108	0.0658516	0.146648	0.103614	0.119583	0.113293
26	150	100	10	1 x 106	816	0.084	8.7	0.47	137.751	0.806293	0.296342	4.555	4.31369	7.41998	23.3808	32.7397	117.778	0.0619933	0.14792	0.0966043	0.117313	0.113352
27	300	500	10	0	1296*	0.108	17.71	1.01	18.2037	0.109721	0.0447826	7.435	0.172612	nd	nd	0.911406	2.95525	0.0256208	0.139315	0.0682543	0.113289	0.112863
28	225	300	20	5 x 105	216	0.328	12.5	0.54	81.3309	0.588192	1.89488	5.845	5.07907	36.0069	20.045	24.1039	80.8173	0.205031	0.177232	0.581133	0.521	0.167512
29	300	100	30	0	456*	0.192	13.7	1.09	24.7407	0.0991626	0.0909872	12.145	4.43611	1.8832	18.4975	19.3724	73.0399	0.0331236	0.142814	0.0673832	0.114552	0.113426
30	225	300	20	5 x 105	216	0.333333	12.67	0.53	84.129	1.15074	3.53576	6.845	21.5635	16.651	27.2284	40.5047	167.23	0.230777	0.174518	0.45793	0.524329	0.161296
31	225	500	20	5 x 105	168	0.466667	13.2	0.71	97.6366	0.696002	5.11872	5.74	5.15753	43.8182	21.7119	22.5263	83.3876	0.34797	0.429	1.12092	1.12193	0.874
Central Points
* Stuck fermentations
